# Supplementary material for: Critical Evaluation of a microRNA-Based Risk Classifier Predicting Cancer-Specific Survival in Renal Cell Carcinoma with Tumor Thrombus of the Inferior Vena Cava
Source: Cancers (Basel). 2023 Mar 26;15(7):1981. doi: 10.3390/cancers15071981 (PMC10093292; doi:10.3390/cancers15071981)
Supplement: Supplementary file 1 [file cancers-15-01981-s001.zip]

Archive with 12 entries (10 files):
- .DS_Store
- cancers-2241851-supplementary.pdf
- Python Notebooks and raw data/
- Python Notebooks and raw data/.DS_Store
- Python Notebooks and raw data/.ipynb_checkpoints/
- Python Notebooks and raw data/.ipynb_checkpoints/KM_publication-checkpoint.ipynb
- Python Notebooks and raw data/.ipynb_checkpoints/Statistics_publication-checkpoint.ipynb
- Python Notebooks and raw data/COX_publication_notebook.ipynb
- Python Notebooks and raw data/KM_publication.ipynb
- Python Notebooks and raw data/Raw_data.xlsx
- Python Notebooks and raw data/Statistics_publication.ipynb
- Python Notebooks and raw data/TCGA.xlsx
