# Supplementary material for: Critical Evaluation of a microRNA-Based Risk Classifier Predicting Cancer-Specific Survival in Renal Cell Carcinoma with Tumor Thrombus of the Inferior Vena Cava
Source: Cancers (Basel). 2023 Mar 26;15(7):1981. doi: 10.3390/cancers15071981 (PMC10093292; doi:10.3390/cancers15071981)
Supplement: Supplementary file 1 [file cancers-15-01981-s001.zip › Python Notebooks and raw data/COX_publication_notebook.ipynb]

# %% [code]
import pandas as pd
import matplotlib.pyplot as plt
%matplotlib inline
from lifelines import CoxPHFitter

# %% [code]
df = pd.read_excel('Raw_data.xlsx')

# %% [code]
df.head()

# %% [code]
df[df.CRD == 1].CRD.count()

# %% [code]
df_new = df.dropna(subset=['followup'])

# %% [markdown]
# Proportional Hazards Regression Analysis

# %% [markdown]
## Single Variable

# %% [code]
df_new = df.dropna(subset=['followup'])
mirs = ['miR21', 'miR126', 'miR221','age', 'sex',
        't_size', 'FG','N','M_syn_met', 'M_syn', 'M_met']

#cph = CoxPHFitter()
cph_dict = {}
for param in mirs:
    tmp_cph = CoxPHFitter(penalizer=0)
    tmp_cph = tmp_cph.fit(df_new[[param, "followup", "CRD"]], 
                          duration_col="followup", event_col="CRD", step_size = .5)
    cph_dict[param] = tmp_cph
print(cph_dict)


# %% [code]
### Summary ###
for key, value in cph_dict.items():
    value.print_summary(decimals = 5)

# %% [markdown]
## Multivariable (miRs + FG + N)

# %% [code]
df_new.columns

# %% [code]
cph = CoxPHFitter()
## all parameters ###
parameters = ['miR221','miR21','miR126','FG','N','followup','CRD']

p = []
for parameter in parameters:
    p.append(parameter)
print(p)

# %% [code]
cph = CoxPHFitter()

cph.fit(df_new[p], duration_col="followup", event_col="CRD", step_size = .5)

cph.print_summary(decimals = 5)

# %% [code]
cph.plot(hazard_ratios = False)
labels = ["miR-126 \n (p=0.012)", "miR-221 \n (p=0.12)","N-Status \n (p=0.71)","Fuhrman \n (p=0.13)", "miR-21 \n (p=0.02)"]

y = [0,1,2,3,4]

plt.yticks(y, labels, rotation=0)

#plt.savefig('COX_multi_2.png', dpi=300, transparent = False, bbox_inches = 'tight')

# %% [markdown]
### Multivariable (miR-21, miR-126, miR-221)

# %% [code]
cph = CoxPHFitter()
## all parameters ###
parameters = ['miR21','miR126','miR221','CRD','followup']

p = []
for parameter in parameters:
    p.append(parameter)
print(p)

# %% [code]
cph = CoxPHFitter()

cph.fit(df_new[p], duration_col="followup", event_col="CRD", step_size = .5)

cph.print_summary(decimals = 5)

# %% [markdown]
### Multivariable (miR-21, miR-126)

# %% [code]
cph = CoxPHFitter()
## all parameters ###
parameters = ['miR21','miR126','CRD','followup']

p = []
for parameter in parameters:
    p.append(parameter)
print(p)

# %% [code]
cph = CoxPHFitter()

cph.fit(df_new[p], duration_col="followup", event_col="CRD", step_size = .5)

cph.print_summary(decimals = 5)

# %% [markdown]
### Multivariable (miR-21, miR-126, Nodal Status)

# %% [code]
cph = CoxPHFitter()
## all parameters ###
parameters = ['miR21','miR126','N','CRD','followup']

p = []
for parameter in parameters:
    p.append(parameter)
print(p)

# %% [code]
cph = CoxPHFitter()

cph.fit(df_new[p], duration_col="followup", event_col="CRD", step_size = .5)

cph.print_summary(decimals = 5)

# %% [markdown]
### Multivariable (miR-21, miR-126, Fuhrman Grade)

# %% [code]
cph = CoxPHFitter()
## all parameters ###
parameters = ['miR21','miR126','FG','CRD','followup']

p = []
for parameter in parameters:
    p.append(parameter)
print(p)

# %% [code]
cph = CoxPHFitter()

cph.fit(df_new[p], duration_col="followup", event_col="CRD", step_size = .5)

cph.print_summary(decimals = 5)

# %% [markdown]
### Multivariable (miR-21, miR-126, Tumor Size)

# %% [code]
cph = CoxPHFitter()
## all parameters ###
parameters = ['miR21','miR126','t_size','CRD','followup']

p = []
for parameter in parameters:
    p.append(parameter)
print(p)

# %% [code]
cph = CoxPHFitter()

cph.fit(df_new[p], duration_col="followup", event_col="CRD", step_size = .5)

cph.print_summary(decimals = 5)

# %% [markdown]
## Multivariable Partial Correlations (miRs + Fuhrman Grade + N-Status)

# %% [code]
cph = CoxPHFitter()
## all parameters ###
parameters = ['miR221','miR21','miR126','FG','N','followup','CRD']

p = []
for parameter in parameters:
    p.append(parameter)
print(p)

# %% [code]
cph = CoxPHFitter()

cph.fit(df_new[p], duration_col="followup", event_col="CRD", step_size = .5)

cph.print_summary(decimals = 5)

# %% [markdown]
## miR-126

# %% [code]
cph.plot_partial_effects_on_outcome(['miR126'],values=[[1.1],[2],[3],[5],[6],[7.3]])

#plt.title("Partial effects of miR-126 on CSS")
plt.xlabel("Time after Surgery (months)")
plt.ylabel("Cancer-specific Survival")
plt.legend(loc=(.7, .26))

plt.savefig('PE126_2.png', dpi=300, transparent = False, bbox_inches = 'tight')

# %% [markdown]
## miR-21

# %% [code]
cph.plot_partial_effects_on_outcome(['miR21'],values=[5.2,6,7,8,9,10.14])

#plt.title("Partial effects of miR-21 on CSS")
plt.xlabel("Time after Surgery (months)")
plt.ylabel("Cancer-specific Survival")

plt.savefig('PE21_2.png', dpi=300, transparent = False, bbox_inches = 'tight')

# %% [markdown]
## miR-221

# %% [code]
cph.plot_partial_effects_on_outcome(['miR221'],values=[-0.83,0,1,2,3,4.19])

#plt.title("Partial effects of miR-221 on CSS")
plt.xlabel("Time after Surgery (months)")
plt.ylabel("Cancer-specific Survival")
plt.ylim(-0.1,1.1)

plt.savefig('PE221_2.png', dpi=300, transparent = False, bbox_inches = 'tight')

# %% [code]
