# Supplementary material for: Critical Evaluation of a microRNA-Based Risk Classifier Predicting Cancer-Specific Survival in Renal Cell Carcinoma with Tumor Thrombus of the Inferior Vena Cava
Source: Cancers (Basel). 2023 Mar 26;15(7):1981. doi: 10.3390/cancers15071981 (PMC10093292; doi:10.3390/cancers15071981)
Supplement: Supplementary file 1 [file cancers-15-01981-s001.zip › Python Notebooks and raw data/KM_publication.ipynb]

# %% [code]
import pandas as pd
import seaborn as sns
import numpy as np
import matplotlib.pyplot as plt
%matplotlib inline
import matplotlib.style
plt.style.use('default')

from lifelines import KaplanMeierFitter
from PIL import ImageColor

pd.set_option('display.max_rows', None)

# %% [code]
df = pd.read_excel('Raw_data.xlsx')
df.head()

# %% [code]
df_new = df.dropna(subset=['followup'])

# %% [code]
dfn = df_new[['miR21','miR126','miR221','CRD','followup']]
dfn.head()

# %% [markdown]
## Validation Risk Classifier

# %% [code]
#Weights from Vergho et al.
w21 = 4.592
w126 = - 3.892
w221 = - 1.938

# %% [code]
dfn21w = dfn['miR21'].apply(lambda x: x*w21)
dfn126w = dfn['miR126'].apply(lambda x: x*w126)
dfn221w = dfn['miR221'].apply(lambda x: x*w221)

#RC = Risk Classifier
RC = dfn21w + dfn126w + dfn221w

# %% [code]
dfn['RC'] = RC
dfn.head()

# %% [code]
dfn['group'] = dfn['RC'].ge(18.7).astype(int)
dfn.head()

# %% [code]
ImageColor.getrgb("#ff5757")
ix = dfn['group'] == 0

ax = plt.subplot(111)
#ax.set_facecolor("w")

kmf_control = KaplanMeierFitter()
ax = kmf_control.fit(dfn.loc[ix]['followup'], 
                     dfn.loc[ix]['CRD'], label='Classifier < 18.7 ΔCt; n = 26 (CRD: 1, no CRD: 25)').plot_survival_function(ax=ax, 
                                                                                  show_censors=True, ci_show=False)

kmf_exp = KaplanMeierFitter()
ax = kmf_exp.fit(dfn.loc[~ix]['followup'], 
                 dfn.loc[~ix]['CRD'], label='Classifier ≥ 18.7 ΔCt; n = 28 (CRD: 12, no CRD: 16)').plot_survival_function(ax=ax, 
                                                                               show_censors=True, ci_show=False, color=('#ff5757'))

plt.xlabel("Time after Surgery (months)",size = 11 )
plt.ylabel("Cancer-specific Survival",size = 11)
plt.xticks(size = 11)
plt.yticks(size = 11)
plt.ylim(0,1.05)
plt.legend(loc = (.04,0.10))
ax.text(19, 0.04, "p = 0.000075")

plt.tight_layout()

plt.savefig('KMClassifier18.7.jpg', dpi=300, transparent = False, bbox_inches = 'tight')


# %% [code]
#Survival times
print(kmf_exp.survival_function_at_times([60,120, 150]))

print(kmf_control.survival_function_at_times([60,120, 150]))

# %% [code]
from lifelines.utils import median_survival_times
from lifelines.statistics import pairwise_logrank_test

log_rank = pairwise_logrank_test

def print_logrank(col):
  log_rank = pairwise_logrank_test(dfn['followup'], dfn[col], dfn['CRD'])
  return log_rank.summary

print_logrank('group')

# %% [markdown]
## Sensitivity and Specificity - cut-off 18.7

# %% [code]
from sklearn import metrics
cm = metrics.confusion_matrix(dfn[['CRD']], dfn[['group']])

cm_df = pd.DataFrame(cm, 
            columns = ['Predicted Negative', 'Predicted Positive'],
            index = ['Actual Negative', 'Actual Positive'])
cm_df

# %% [code]
def confusion_metrics (conf_m):

    TP = conf_m[1][1]
    TN = conf_m[0][0]
    FP = conf_m[0][1]
    FN = conf_m[1][0]
    print('True Positives:', TP)
    print('True Negatives:', TN)
    print('False Positives:', FP)
    print('False Negatives:', FN)

    conf_sensitivity = (TP / float(TP + FN))
    conf_specificity = (TN / float(TN + FP))
    
    print('-'*50)
    print(f'Sensitivity: {round(conf_sensitivity,2)}') 
    print(f'Specificity: {round(conf_specificity,2)}') 

# %% [code]
print("cut-off 18.7")
confusion_metrics(cm)

# %% [code]
dfn.head(5)

# %% [code]
pd.set_option('display.max_columns', None)

numbers = [float(x)/1 for x in range(14,26)]

for i in numbers:
    dfn[i]= dfn.RC.map(lambda x: 1 if x >= i else 0)
dfn.head()

# %% [code]
cutoff_df = pd.DataFrame(columns = ['Cutoff','Sensitivity','Specificity'])

from sklearn.metrics import confusion_matrix

num = list(np.arange(15,26))
#num = np.delete(a, [3,4])
for i in num:
    cm1 = metrics.confusion_matrix(dfn.CRD, dfn[i])
    total1=sum(sum(cm1))
    Specificity = cm1[0,0]/(cm1[0,0]+cm1[0,1])
    Sensitivity = cm1[1,1]/(cm1[1,0]+cm1[1,1])
    cutoff_df.loc[i] =[i ,Sensitivity,Specificity]
cutoff_df

# %% [code]
dfn['group2'] = dfn['RC'].ge(16.0).astype(int)
dfn.head()

from lifelines.utils import median_survival_times
from lifelines.statistics import pairwise_logrank_test

log_rank = pairwise_logrank_test

def print_logrank(col):
  log_rank = pairwise_logrank_test(dfn['followup'], dfn[col], dfn['CRD'])
  return log_rank.summary

print_logrank('group2')

# %% [code]
dfn['group3'] = dfn['RC'].ge(17.0).astype(int)
dfn.head()

from lifelines.utils import median_survival_times
from lifelines.statistics import pairwise_logrank_test

log_rank = pairwise_logrank_test

def print_logrank(col):
  log_rank = pairwise_logrank_test(dfn['followup'], dfn[col], dfn['CRD'])
  return log_rank.summary

print_logrank('group3')

# %% [code]
dfn['group4'] = dfn['RC'].ge(18.0).astype(int)
dfn.head()

from lifelines.utils import median_survival_times
from lifelines.statistics import pairwise_logrank_test

log_rank = pairwise_logrank_test

def print_logrank(col):
  log_rank = pairwise_logrank_test(dfn['followup'], dfn[col], dfn['CRD'])
  return log_rank.summary

print_logrank('group4')

# %% [code]
dfn['group5'] = dfn['RC'].ge(19.0).astype(int)
dfn.head()

from lifelines.utils import median_survival_times
from lifelines.statistics import pairwise_logrank_test

log_rank = pairwise_logrank_test

def print_logrank(col):
  log_rank = pairwise_logrank_test(dfn['followup'], dfn[col], dfn['CRD'])
  return log_rank.summary

print_logrank('group5')

# %% [code]
dfn['group6'] = dfn['RC'].ge(20.0).astype(int)
dfn.head()

from lifelines.utils import median_survival_times
from lifelines.statistics import pairwise_logrank_test

log_rank = pairwise_logrank_test

def print_logrank(col):
  log_rank = pairwise_logrank_test(dfn['followup'], dfn[col], dfn['CRD'])
  return log_rank.summary

print_logrank('group6')

# %% [code]
dfn['group7'] = dfn['RC'].ge(21.0).astype(int)
dfn.head()

from lifelines.utils import median_survival_times
from lifelines.statistics import pairwise_logrank_test

log_rank = pairwise_logrank_test

def print_logrank(col):
  log_rank = pairwise_logrank_test(dfn['followup'], dfn[col], dfn['CRD'])
  return log_rank.summary

print_logrank('group7')

# %% [code]
dfn['group8'] = dfn['RC'].ge(22.0).astype(int)
dfn.head()

from lifelines.utils import median_survival_times
from lifelines.statistics import pairwise_logrank_test

log_rank = pairwise_logrank_test

def print_logrank(col):
  log_rank = pairwise_logrank_test(dfn['followup'], dfn[col], dfn['CRD'])
  return log_rank.summary

print_logrank('group8')

# %% [code]
dfn['group9'] = dfn['RC'].ge(23.0).astype(int)
dfn.head()

from lifelines.utils import median_survival_times
from lifelines.statistics import pairwise_logrank_test

log_rank = pairwise_logrank_test

def print_logrank(col):
  log_rank = pairwise_logrank_test(dfn['followup'], dfn[col], dfn['CRD'])
  return log_rank.summary

print_logrank('group9')

# %% [code]
dfn['group10'] = dfn['RC'].ge(24.0).astype(int)
dfn.head()

from lifelines.utils import median_survival_times
from lifelines.statistics import pairwise_logrank_test

log_rank = pairwise_logrank_test

def print_logrank(col):
  log_rank = pairwise_logrank_test(dfn['followup'], dfn[col], dfn['CRD'])
  return log_rank.summary

print_logrank('group10')

# %% [code]
dfn['group11'] = dfn['RC'].ge(25.0).astype(int)
dfn.head()

from lifelines.utils import median_survival_times
from lifelines.statistics import pairwise_logrank_test

log_rank = pairwise_logrank_test

def print_logrank(col):
  log_rank = pairwise_logrank_test(dfn['followup'], dfn[col], dfn['CRD'])
  return log_rank.summary

print_logrank('group11')

# %% [markdown]
## Cut-Off 17

# %% [code]
dfn['group2'] = dfn['RC'].ge(17.0).astype(int)
dfn.head()

# %% [code]
from sklearn import metrics
cm2 = metrics.confusion_matrix(dfn[['CRD']], dfn[['group2']])

cm_df = pd.DataFrame(cm2, 
            columns = ['Predicted Negative', 'Predicted Positive'],
            index = ['Actual Negative', 'Actual Positive'])
cm_df

# %% [code]
confusion_metrics(cm2)

# %% [code]
ImageColor.getrgb("#ff5757")
ix = dfn['group2'] == 0

ax = plt.subplot(111)
#ax.set_facecolor("w")

kmf_control = KaplanMeierFitter()
ax = kmf_control.fit(dfn.loc[ix]['followup'], 
                     dfn.loc[ix]['CRD'], label='Classifier < 17.0 ΔCt; n = 21 (CRD: 0, no CRD: 21)').plot_survival_function(ax=ax, 
                                                                                  show_censors=True, ci_show=False)

kmf_exp = KaplanMeierFitter()
ax = kmf_exp.fit(dfn.loc[~ix]['followup'], 
                 dfn.loc[~ix]['CRD'], label='Classifier ≥ 17.0 ΔCt; n = 33 (CRD: 13, no CRD: 20)').plot_survival_function(ax=ax, 
                                                                               show_censors=True, ci_show=False, color=('#ff5757'))

plt.xlabel("Time after Surgery (months)", size = 12)
plt.ylabel("Cancer-specific Survival", size = 12)

plt.ylim(0,1.05)
plt.legend(loc = (.04,0.10))
ax.text(19, 0.04, "p = 0.00016   Sensitivity: 100%  Specificity: 51%")

plt.tight_layout()

plt.savefig('KMClassifier17.jpg', dpi=300, transparent = False, bbox_inches = 'tight')


# %% [code]
from lifelines.utils import median_survival_times
from lifelines.statistics import pairwise_logrank_test

log_rank = pairwise_logrank_test

def print_logrank(col):
  log_rank = pairwise_logrank_test(dfn['followup'], dfn[col], dfn['CRD'])
  return log_rank.summary

print_logrank('group2')

# %% [markdown]
## Cut-Off 16

# %% [code]
dfn['group3'] = dfn['RC'].ge(16.0).astype(int)
dfn.head()

# %% [code]
from sklearn import metrics
cm3 = metrics.confusion_matrix(dfn[['CRD']], dfn[['group3']])

cm_df = pd.DataFrame(cm3, 
            columns = ['Predicted Negative', 'Predicted Positive'],
            index = ['Actual Negative', 'Actual Positive'])
cm_df

# %% [code]
confusion_metrics(cm3)

# %% [code]
ImageColor.getrgb("#ff5757")
ix = dfn['group3'] == 0

ax = plt.subplot(111)
#ax.set_facecolor("w")

kmf_control = KaplanMeierFitter()
ax = kmf_control.fit(dfn.loc[ix]['followup'], 
                     dfn.loc[ix]['CRD'], label='Classifier < 16.0 ΔCt; n = 17 (CRD: 0, no CRD: 17)').plot_survival_function(ax=ax, 
                                                                                  show_censors=True, ci_show=False)

kmf_exp = KaplanMeierFitter()
ax = kmf_exp.fit(dfn.loc[~ix]['followup'], 
                 dfn.loc[~ix]['CRD'], label='Classifier ≥ 16.0 ΔCt; n = 37 (CRD: 13, no CRD: 24)').plot_survival_function(ax=ax, 
                                                                               show_censors=True, ci_show=False, color=('#ff5757'))

plt.xlabel("Time after Surgery (months)", size = 12)
plt.ylabel("Cancer-specific Survival", size = 12)

plt.ylim(0,1.05)
plt.legend(loc = (.04,0.10))
ax.text(19, 0.04, "p = 0.001   Sensitivity: 100%  Specificity: 41%")

plt.tight_layout()

plt.savefig('KMClassifier16.jpg', dpi=300, transparent = False, bbox_inches = 'tight')


# %% [code]
from lifelines.utils import median_survival_times
from lifelines.statistics import pairwise_logrank_test

log_rank = pairwise_logrank_test

def print_logrank(col):
  log_rank = pairwise_logrank_test(dfn['followup'], dfn[col], dfn['CRD'])
  return log_rank.summary

print_logrank('group3')

# %% [markdown]
## Cut-Off 20.0

# %% [code]
dfn['group4'] = dfn['RC'].ge(20.0).astype(int)
dfn.head()

# %% [code]
from sklearn import metrics
cm4 = metrics.confusion_matrix(dfn[['CRD']], dfn[['group4']])

cm_df = pd.DataFrame(cm4, 
            columns = ['Predicted Negative', 'Predicted Positive'],
            index = ['Actual Negative', 'Actual Positive'])
cm_df

# %% [code]
confusion_metrics(cm4)

# %% [code]
ImageColor.getrgb("#ff5757")
ix = dfn['group4'] == 0

ax = plt.subplot(111)
#ax.set_facecolor("w")

kmf_control = KaplanMeierFitter()
ax = kmf_control.fit(dfn.loc[ix]['followup'], 
                     dfn.loc[ix]['CRD'], label='Classifier < 20.0 ΔCt; n = 31 (CRD: 2, no CRD: 29)').plot_survival_function(ax=ax, 
                                                                                  show_censors=True, ci_show=False)

kmf_exp = KaplanMeierFitter()
ax = kmf_exp.fit(dfn.loc[~ix]['followup'], 
                 dfn.loc[~ix]['CRD'], label='Classifier ≥ 20.0 ΔCt; n = 23 (CRD: 11, no CRD: 12)').plot_survival_function(ax=ax, 
                                                                               show_censors=True, ci_show=False, color=('#ff5757'))

plt.xlabel("Time after Surgery (months)",size = 12)
plt.ylabel("Cancer-specific Survival", size = 12)

plt.ylim(0,1.05)
plt.legend(loc = (.04,0.10))
ax.text(19, 0.04, "p = 0.000078   Sensitivity: 85%  Specificity: 71%")

plt.tight_layout()

plt.savefig('KMClassifiert20.jpg', dpi=300, transparent = False, bbox_inches = 'tight')


# %% [code]
from lifelines.utils import median_survival_times
from lifelines.statistics import pairwise_logrank_test

log_rank = pairwise_logrank_test

def print_logrank(col):
  log_rank = pairwise_logrank_test(dfn['followup'], dfn[col], dfn['CRD'])
  return log_rank.summary

print_logrank('group4')

# %% [markdown]
## Cut-Off 22.0

# %% [code]
dfn['group5'] = dfn['RC'].ge(22.0).astype(int)
dfn.head()

# %% [code]
from sklearn import metrics
cm5 = metrics.confusion_matrix(dfn[['CRD']], dfn[['group5']])

cm_df = pd.DataFrame(cm5, 
            columns = ['Predicted Negative', 'Predicted Positive'],
            index = ['Actual Negative', 'Actual Positive'])
cm_df

# %% [code]
confusion_metrics(cm5)

# %% [code]
ImageColor.getrgb("#ff5757")
ix = dfn['group5'] == 0

ax = plt.subplot(111)
#ax.set_facecolor("w")

kmf_control = KaplanMeierFitter()
ax = kmf_control.fit(dfn.loc[ix]['followup'], 
                     dfn.loc[ix]['CRD'], label='Classifier < 22.0 ΔCt; n = 37 (CRD: 2, no CRD: 35)').plot_survival_function(ax=ax, 
                                                                                  show_censors=True, ci_show=False)

kmf_exp = KaplanMeierFitter()
ax = kmf_exp.fit(dfn.loc[~ix]['followup'], 
                 dfn.loc[~ix]['CRD'], label='Classifier ≥ 22.0 ΔCt; n = 17 (CRD: 11, no CRD: 6)').plot_survival_function(ax=ax, 
                                                                               show_censors=True, ci_show=False, color=('#ff5757'))

plt.xlabel("Time after Surgery (months)", size = 12)
plt.ylabel("Cancer-specific Survival", size = 12)

plt.ylim(0,1.05)
plt.legend(loc = (.02,0.10))
ax.text(10, 0.04, "p = 0.00000023  Sensitivity: 85%  Specificity: 85%")

plt.tight_layout()

plt.savefig('KMClassifiert22.jpg', dpi=300, transparent = False, bbox_inches = 'tight')


# %% [markdown]
# KM miR-21

# %% [code]
#Cutoff from Vergho et al.
cut21 = 8.17

dfn21 = dfn[['miR21','CRD','followup']]

# %% [code]
dfn21['group'] = dfn21['miR21'].ge(8.17).astype(int)
dfn21.head()

# %% [code]
ix = dfn21['group'] == 0

ax = plt.subplot(111)

kmf_control = KaplanMeierFitter()
ax = kmf_control.fit(dfn21.loc[ix]['followup'], 
                     dfn21.loc[ix]['CRD'], label='miR-21 < 8.17 ΔCt').plot_survival_function(ax=ax, 
                                                                                  show_censors=True, ci_show=False)

kmf_exp = KaplanMeierFitter()
ax = kmf_exp.fit(dfn21.loc[~ix]['followup'], 
                 dfn21.loc[~ix]['CRD'], label='miR-21 ≥ 8.17 ΔCt').plot_survival_function(ax=ax, 
                                                                               show_censors=True, ci_show=False, color=('#ff5757'))

plt.title("miR-21 Expression and Cancer-specific Survival")
plt.xlabel("Time after Surgery (months)")
plt.ylabel("Cancer-specific Survival")

plt.ylim(0,1.05)
plt.legend(loc = (.04,0.15))
ax.text(19, 0.1, "p = 0.006")

plt.savefig('KMmir21.jpg', dpi=300, transparent = False, bbox_inches = 'tight')

# %% [code]
log_rank = pairwise_logrank_test

def print_logrank(col):
  log_rank = pairwise_logrank_test(dfn21['followup'], dfn21[col], dfn21['CRD'])
  return log_rank.summary

print_logrank('group')

# %% [markdown]
# miR-126

# %% [code]
#Cutoff from Vergho et al.
cut126 = 3.57

dfn126 = dfn[['miR126','CRD','followup']]

# %% [code]
dfn126['group'] = dfn126['miR126'].ge(3.57).astype(int)
dfn126.head()

# %% [code]
ix = dfn126['group'] == 0

ax = plt.subplot(111)

kmf_control = KaplanMeierFitter()
ax = kmf_control.fit(dfn126.loc[ix]['followup'], 
                     dfn126.loc[ix]['CRD'], label='miR-126 ≤ 3.57 ΔCt').plot_survival_function(ax=ax, 
                                                                                  show_censors=True, ci_show=False, color=('#ff5757'))

kmf_exp = KaplanMeierFitter()
ax = kmf_exp.fit(dfn126.loc[~ix]['followup'], 
                 dfn126.loc[~ix]['CRD'], label='miR-126 > 3.57 ΔCt').plot_survival_function(ax=ax, 
                                                                               show_censors=True, ci_show=False,color = '#1f77b4')
plt.title("miR-126 Expression and Cancer-specific Survival")
plt.xlabel("Time after Surgery (months)")
plt.ylabel("Cancer-specific Survival")
plt.ylim(0,1.05)
plt.legend(loc = (.04,0.15))
ax.text(19, 0.1, "p = 0.00028")


plt.savefig('KMmir126.jpg', dpi=300, transparent = False, bbox_inches = 'tight')

# %% [code]
log_rank = pairwise_logrank_test

def print_logrank(col):
  log_rank = pairwise_logrank_test(dfn126['followup'], dfn126[col], dfn126['CRD'])
  return log_rank.summary

print_logrank('group')

# %% [markdown]
# miR-221

# %% [code]
#Cutoff from Vergho et al.
cut221 = 1.84

dfn221 = dfn[['miR221','CRD','followup']]

# %% [code]
dfn221['group'] = dfn221['miR221'].ge(1.84).astype(int)

# %% [code]
ix = dfn221['group'] == 0

ax = plt.subplot(111)

kmf_control = KaplanMeierFitter()
ax = kmf_control.fit(dfn221.loc[ix]['followup'], 
                     dfn221.loc[ix]['CRD'], label='miR-221 ≤ 1.84 ΔCt').plot_survival_function(ax=ax, 
                                                                                  show_censors=True, ci_show=False, color=('#ff5757'))

kmf_exp = KaplanMeierFitter()
ax = kmf_exp.fit(dfn221.loc[~ix]['followup'], 
                 dfn221.loc[~ix]['CRD'], label='miR-221 > 1.84 ΔCt').plot_survival_function(ax=ax, 
                                                                               show_censors=True, ci_show=False,color='#1F77B4')
plt.title("miR-221 Expression and Cancer-specific Survival")
plt.xlabel("Time after Surgery (months)")
plt.ylabel("Cancer-specific Survival")
plt.ylim(0,1.05)
plt.legend(loc = (.04,0.15))
ax.text(19, 0.1, "p = 0.25")

plt.savefig('KMmir221.jpg', dpi=300, transparent = False, bbox_inches = 'tight')

# %% [code]
log_rank = pairwise_logrank_test

def print_logrank(col):
  log_rank = pairwise_logrank_test(dfn221['followup'], dfn221[col], dfn221['CRD'])
  return log_rank.summary

print_logrank('group')

# %% [markdown]
# KM Nodal Status, Synchronous Metastasis, Fuhrman Grade

# %% [code]
df_new.head(5)

# %% [markdown]
# Nodal Status

# %% [code]
df_new.N.value_counts()

# %% [code]
ImageColor.getrgb("#ff5757")
ix = df_new['N'] == 0

ax = plt.subplot(111)
#ax.set_facecolor("w")

kmf_control = KaplanMeierFitter()
ax = kmf_control.fit(df_new.loc[ix]['followup'], 
                     df_new.loc[ix]['CRD'], label='N0, n = 43 (CRD: 7, no CRD: 36)').plot_survival_function(ax=ax, 
                                                                                  show_censors=True, ci_show=False)

kmf_exp = KaplanMeierFitter()
ax = kmf_exp.fit(df_new.loc[~ix]['followup'], 
                 df_new.loc[~ix]['CRD'], label='N+, n = 11 (CRD: 6, no CRD: 5)').plot_survival_function(ax=ax, 
                                                                               show_censors=True, ci_show=False, color=('#ff5757'))

plt.xlabel("Time after Surgery (months)")
plt.ylabel("Cancer-specific Survival")

plt.ylim(0,1.05)
plt.legend(loc = (.04,0.10))
ax.text(19, 0.04, "p = 0.00024   Sensitivity: 46%  Specificity: 88%")

plt.tight_layout()

plt.savefig('KM_Njpg', dpi=300, transparent = False, bbox_inches = 'tight')


# %% [code]
from sklearn import metrics
cm_n = metrics.confusion_matrix(df_new[['CRD']], df_new[['N']])

cm_df = pd.DataFrame(cm_n, 
            columns = ['Predicted Negative', 'Predicted Positive'],
            index = ['Actual Negative', 'Actual Positive'])
cm_df

# %% [code]
def confusion_metrics (conf_m):

    TP = conf_m[1][1]
    TN = conf_m[0][0]
    FP = conf_m[0][1]
    FN = conf_m[1][0]
    print('True Positives:', TP)
    print('True Negatives:', TN)
    print('False Positives:', FP)
    print('False Negatives:', FN)

    conf_sensitivity = (TP / float(TP + FN))
    conf_specificity = (TN / float(TN + FP))
    
    print('-'*50)
    print(f'Sensitivity: {round(conf_sensitivity,2)}') 
    print(f'Specificity: {round(conf_specificity,2)}') 

# %% [code]
confusion_metrics(cm_n)

# %% [code]
log_rank = pairwise_logrank_test

def print_logrank(col):
  log_rank = pairwise_logrank_test(df_new['followup'], df_new[col], df_new['CRD'])
  return log_rank.summary

print_logrank('N')

# %% [code]


# %% [markdown]
# Synchronous Metastasis

# %% [code]
df_new.M_syn.value_counts()

# %% [code]
ImageColor.getrgb("#ff5757")
ix = df_new['M_syn'] == 0

ax = plt.subplot(111)
#ax.set_facecolor("w")

kmf_control = KaplanMeierFitter()
ax = kmf_control.fit(df_new.loc[ix]['followup'], 
                     df_new.loc[ix]['CRD'], label='M0, n = 48 (CRD: 12, no CRD: 36)').plot_survival_function(ax=ax, 
                                                                                  show_censors=True, ci_show=False)

kmf_exp = KaplanMeierFitter()
ax = kmf_exp.fit(df_new.loc[~ix]['followup'], 
                 df_new.loc[~ix]['CRD'], label='M1, n = 6 (CRD: 1, no CRD: 5)').plot_survival_function(ax=ax, 
                                                                               show_censors=True, ci_show=False, color=('#ff5757'))

plt.xlabel("Time after Surgery (months)")
plt.ylabel("Cancer-specific Survival")

plt.ylim(0,1.05)
plt.legend(loc = (.04,0.10))
ax.text(19, 0.04, "p = 0.346   Sensitivity: 8%  Specificity: 88%")

plt.tight_layout()

plt.savefig('KM_M_syn.jpg', dpi=300, transparent = False, bbox_inches = 'tight')


# %% [code]
cm_m = metrics.confusion_matrix(df_new[['CRD']], df_new[['M_syn']])

cm_df = pd.DataFrame(cm_m, 
            columns = ['Predicted Negative', 'Predicted Positive'],
            index = ['Actual Negative', 'Actual Positive'])
cm_df

# %% [code]
confusion_metrics(cm_m)

# %% [code]
log_rank = pairwise_logrank_test

def print_logrank(col):
  log_rank = pairwise_logrank_test(df_new['followup'], df_new[col], df_new['CRD'])
  return log_rank.summary

print_logrank('M_syn')

# %% [markdown]
# Fuhrman Grade

# %% [code]
df_new.FG.value_counts()

# %% [code]
df_new['group'] = df_new['FG'].ge(3).astype(int)
df_new.head()

# %% [code]
df_new.group.value_counts()

# %% [code]
ImageColor.getrgb("#ff5757")
ix = df_new['group'] == 0

ax = plt.subplot(111)
#ax.set_facecolor("w")

kmf_control = KaplanMeierFitter()
ax = kmf_control.fit(df_new.loc[ix]['followup'], 
                     df_new.loc[ix]['CRD'], label='FG = 2, n = 39 (CRD: 6, no CRD: 33)').plot_survival_function(ax=ax, 
                                                                                  show_censors=True, ci_show=False)

kmf_exp = KaplanMeierFitter()
ax = kmf_exp.fit(df_new.loc[~ix]['followup'], 
                 df_new.loc[~ix]['CRD'], label='FG = 3, n = 15 (CRD: 7, no CRD: 8)').plot_survival_function(ax=ax, 
                                                                               show_censors=True, ci_show=False, color=('#ff5757'))

plt.xlabel("Time after Surgery (months)")
plt.ylabel("Cancer-specific Survival")

plt.ylim(0,1.05)
plt.legend(loc = (.04,0.10))
ax.text(19, 0.04, "p = 0.011   Sensitivity: 54%  Specificity: 80%")

plt.tight_layout()

plt.savefig('KM_FG.jpg', dpi=300, transparent = False, bbox_inches = 'tight')


# %% [code]
cm_fg = metrics.confusion_matrix(df_new[['CRD']], df_new[['group']])

cm_df = pd.DataFrame(cm_fg, 
            columns = ['Predicted Negative', 'Predicted Positive'],
            index = ['Actual Negative', 'Actual Positive'])
cm_df

# %% [code]
confusion_metrics(cm_fg)

# %% [code]
log_rank = pairwise_logrank_test

def print_logrank(col):
  log_rank = pairwise_logrank_test(df_new['followup'], df_new[col], df_new['CRD'])
  return log_rank.summary

print_logrank('group')

# %% [code]
