# Supplementary material for: Critical Evaluation of a microRNA-Based Risk Classifier Predicting Cancer-Specific Survival in Renal Cell Carcinoma with Tumor Thrombus of the Inferior Vena Cava
Source: Cancers (Basel). 2023 Mar 26;15(7):1981. doi: 10.3390/cancers15071981 (PMC10093292; doi:10.3390/cancers15071981)
Supplement: Supplementary file 1 [file cancers-15-01981-s001.zip › Python Notebooks and raw data/Raw_data.xlsx]

## Sheet: Tabelle1
miR21	miR126	miR221	age	sex	N	M_syn	M_met	M_syn_met	FG	t_size	Overall Survival	CRD	followup
8.53	2.97	0.01	69	1	1	0	1	1	3	90	1	1	98
8.64	3.2	0.69	69	1	0	0	0	0	2	225	1	0	21
5.51	5	0.96	61	1	0	0	0	0	2	40	0	0	154
7.95	7.31	3.28	76	1	0	0	0	0	2	38	0	0	159
7.08	5.9	0.71	89	1	0	0	0	0	2	57	1	0	72
9.67	3.33	0.94	72	1	0	0	1	1	2	56	1	1	75
8.68	4.6	2.61	71	0	0	0	0	0	2	110	1	0	10
8.14	5.83	4.19	51	1	0	0	0	0	2	55	0	0	161
8.3	4.23	2.6	68	0	0	0	0	0	2	35	0	0	73
7.31	3.88	-0.68	61	1	0	0	1	1	3	100	1	1	128
6.63	6.46	1.22	56	1	0	0	0	0	3	50	0	0	173
8.31	3.29	0.55	53	1	0	0	1	1	2	75	1	1	137
6.67	4.89	3.51	67	1	0	0	0	0	2	40	0	0	184
9.02	3.29	1.29	67	1	1	0	1	1	3	110	1	1	24
8.86	3.3	1.18	68	1	1	0	1	1	2	52	1	1	16
9.09	4.22	2.51	70	0	0	0	0	0	2	75	0	0	190
7.78	3.16	-0.01	79	1	0	0	0	0	2	65	1	0	N/A
6.07	3.02	2.2	77	0	0	0	0	0	3	60	1	0	116
6.71	4.9	-0.38	80	1	0	0	0	0	2	54	1	0	80
7.35	4.54	-0.07	74	0	0	0	0	0	3	90	1	0	131
7.46	4.89	1.12	73	0	0	0	0	0	2	65	0	0	133
9.01	4.02	0.16	61	1	0	0	0	0	2	65	0	0	152
9	4.81	0.29	69	0	0	0	0	0	2	54	0	0	150
7.94	5.62	3.83	54	0	0	0	0	0	2	145	0	0	149
10.14	3.84	1.13	45	0	0	0	1	1	3	130	1	1	8
6.06	4.73	0.75	67	0	0	0	0	0	3	80	0	0	148
5.19	3.46	1.68	71	0	0	0	0	0	2	40	0	0	144
9.63	3.37	3.43	47	1	1	0	1	1	2	83	1	1	90
9.03	3.49	0.64	72	0	0	0	1	1	3	80	1	1	27
9.02	5.68	0.84	65	0	0	0	0	0	2	42	0	0	138
8.38	4.03	0.58	85	0	0	0	0	0	2	70	0	0	6
9.31	3.01	0.93	65	1	1	0	1	1	2	65	1	0	68
8.77	5.07	2.06	77	1	1	0	0	0	2	80	0	0	134
9.12	1.66	2.65	60	1	1	0	1	1	3	100	1	1	18
9.18	4.42	2.69	51	1	0	0	0	0	2	18	0	0	52
6.96	3.27	1.04	70	1	0	0	0	0	2	24	1	0	24
8.63	3.81	1.7	58	1	0	0	0	0	2	47	0	0	130
7.15	5.02	2.92	64	1	0	0	0	0	2	80	0	0	122
8.44	3.96	2.23	54	1	0	0	0	0	2	57	0	0	38
8.81	3.99	2.27	66	0	0	0	0	0	2	72	0	0	85
9.61	3.91	2.31	62	1	0	0	1	1	2	60	1	1	54
7.63	6.04	1.56	76	1	0	0	0	0	2	38	1	0	102
5.59	3.25	1.38	55	1	0	0	1	1	2	70	0	0	119
7.63	4.22	0.32	67	1	0	0	1	1	2	74	1	1	116
8.52	4.81	1.38	41	1	0	0	0	0	2	135	0	0	116
9.24	3.14	3.19	59	0	0	0	0	0	3	70	0	0	111
8.03	3.23	1.86	41	0	0	0	0	0	3	110	0	0	14
6.88	4.99	0.88	77	0	0	0	1	1	2	100	0	0	88
7.94	4.07	0.36	68	1	0	1	0	1	2	120	1	0	13
8.59	4.2	1.34	67	1	0	1	0	1	2	55	1	0	N/A
9.32	3.02	-0.83	52	0	0	1	0	1	2	105	1	0	15
7.99	3.88	2.02	56	0	1	1	0	1	3	150	1	0	1
6.64	2.7	0.65	52	1	1	1	0	1	2	65	1	0	30
9.09	1.13	1.4	68	0	1	1	0	1	3	82	1	1	4
8.38	5.47	2.63	73	0	1	0	0	0	3	90	0	0	110
8.74	3.66	2.19	54	1	0	1	0	1	2	55	1	0	76
