# Supplementary material for: Critical Evaluation of a microRNA-Based Risk Classifier Predicting Cancer-Specific Survival in Renal Cell Carcinoma with Tumor Thrombus of the Inferior Vena Cava
Source: Cancers (Basel). 2023 Mar 26;15(7):1981. doi: 10.3390/cancers15071981 (PMC10093292; doi:10.3390/cancers15071981)
Supplement: Supplementary file 1 [file cancers-15-01981-s001.zip › Python Notebooks and raw data/Statistics_publication.ipynb]

# %% [code]
import numpy as np
import pandas as pd
import seaborn as sns
import matplotlib.pyplot as plt
%matplotlib inline

from scipy import stats
from scipy.stats import mannwhitneyu

# %% [code]
df = pd.read_excel('Raw_data.xlsx')
df.head()

# %% [markdown]
# CRD

# %% [markdown]
## miR-21

# %% [code]
CRD1_miR21= df[df['CRD']==1]['miR21']
CRD0_miR21= df[df['CRD']==0]['miR21']

# %% [code]
# Shapiro Wilk test for normal distribution
print(stats.shapiro(CRD1_miR21))
print(stats.shapiro(CRD0_miR21))
print('\n')

#--> MWU-Test
print('MWU-Test')
stat, p = mannwhitneyu(CRD1_miR21, CRD0_miR21)
print('Statistics=%.3f, p=%.5f' % (stat, p))

# %% [markdown]
## miR-126

# %% [code]
CRD1_miR126= df[df['CRD']==1]['miR126']
CRD0_miR126= df[df['CRD']==0]['miR126']

# %% [code]
# Shapiro Wilk test for normal distribution
print(stats.shapiro(CRD1_miR126))
print(stats.shapiro(CRD0_miR126))
print('\n')

# --> MWU-Test
print('MWU-Test')
stat, p = mannwhitneyu(CRD1_miR126, CRD0_miR126)
print('Statistics=%.3f, p=%.5f' % (stat, p))

# %% [markdown]
## miR-221

# %% [code]
CRD1_miR221= df[df['CRD']==1]['miR221']
CRD0_miR221= df[df['CRD']==0]['miR221']

# %% [code]
# Shapiro Wilk test for normal distribution
print(stats.shapiro(CRD1_miR221))
print(stats.shapiro(CRD0_miR221))
print('\n')

# normal distributed -> Levene
print(stats.levene(CRD1_miR221, CRD0_miR221))
print('\n')

# --> t-test
print('t-test')
stat, p = stats.ttest_ind(CRD1_miR221, CRD0_miR221)
print('Statistics=%.3f, p=%.5f' % (stat, p))

# %% [markdown]
## CRD Plots

# %% [code]
fig = plt.figure()

plt.rc('ytick',labelsize=13)
plt.rc('xtick',labelsize=14)

colorsx = ["windows blue", "red"]
ticklabels_CRD = ['no CRD', 'CRD']

t_size = 16
x_labelsize= 13
y_labelsize = 14
labelsize = 14
ftext_s = 13
sig_s = 15


###########

# miR-21
ax1 = fig.add_axes([0,0,0.65,0.65])

ax1 = sns.boxplot(x='CRD', y='miR21', data=df, notch=True, palette=sns.xkcd_palette(colorsx))
sns.stripplot(x = "CRD", y= 'miR21',data = df, color = 'black')

plt.ylabel('Relative expression (ΔCt)', fontsize=y_labelsize)
plt.title('miR-21',fontsize=t_size)
plt.ylim(5,11.5)
ax1.set_xticklabels(ticklabels_CRD, fontsize=x_labelsize )

x1, x2 = 0, 1   
y, h, col = df['miR21'].max() + 0.5, 0.2, 'k'
plt.plot([x1, x1, x2, x2], [y, y+h, y+h, y], lw=1.2, c=col)
plt.text((x1+x2)*.5, y+h, "***", ha='center', va='bottom', color=col, fontsize=sig_s)


# miR-126
ax2 = fig.add_axes([0.8,0,0.65,0.65])

ax2 = sns.boxplot(x='CRD', y='miR126', data=df, notch=True, palette=sns.xkcd_palette(colorsx),fliersize=0)
sns.stripplot(x = "CRD", y= 'miR126',data = df, color = 'black')

plt.ylabel('Relative expression (ΔCt)', fontsize=y_labelsize)
plt.title('miR-126',fontsize=t_size)
plt.ylim(0.5,9)
ax2.set_xticklabels(ticklabels_CRD,fontsize=x_labelsize )

x1, x2 = 0, 1   
y, h, col = df['miR126'].max() + 0.5, 0.2, 'k'
plt.plot([x1, x1, x2, x2], [y, y+h, y+h, y], lw=1.2, c=col)
plt.text((x1+x2)*.5, y+h, "**", ha='center', va='bottom', color=col, fontsize=sig_s)

# miR-221
ax3 = fig.add_axes([1.6,0,0.65,0.65])

ax3 = sns.boxplot(x='CRD', y='miR221', data=df, notch=True,palette=sns.xkcd_palette(colorsx),fliersize=0)
sns.stripplot(x = "CRD", y= 'miR221',data = df, color = 'black')

plt.ylabel('Relative expression (ΔCt)', fontsize=y_labelsize)
plt.xlabel('', fontsize='14')
plt.title('miR-221',fontsize=t_size)
plt.ylim(-1.9, 5)
plt.figtext(2.05, 0.55, "p = 0.269",fontsize=ftext_s)
ax3.set_xticklabels(ticklabels_CRD, fontsize=x_labelsize)


########
ax1.set_xlabel('')
ax2.set_xlabel('')

###### Save figure ######
#plt.savefig('publicParaffin_CRD.png', bbox_inches='tight', dpi=300)

# %% [markdown]
# Nodal Status

# %% [markdown]
## miR-21

# %% [code]
N1_miR21 = df[df['N']==1]['miR21']
N0_miR21 = df[df['N']==0]['miR21']

# %% [code]
# Shapiro Wilk test for normal distribution
print(stats.shapiro(N1_miR21))
print(stats.shapiro(N0_miR21))
print('\n')

print(stats.levene(N1_miR21,N0_miR21))
print('\n')

# T-TEST#
print('\033[1m''T-Test''\033[0m')
stat, p = stats.ttest_ind(N1_miR21, N0_miR21)
print('Statistics=%.3f, p=%.5f' % (stat, p))

# %% [markdown]
## miR-126

# %% [code]
N1_miR126= df[df['N']==1]['miR126']
N0_miR126= df[df['N']==0]['miR126']

# %% [code]
# Shapiro Wilk test for normal distribution
print(stats.shapiro(N1_miR126))
print(stats.shapiro(N0_miR126))
print('\n')

# --> MWU-Test
print('MWU-Test')
stat, p = mannwhitneyu(N1_miR126, N0_miR126)
print('Statistics=%.3f, p=%.5f' % (stat, p))

# %% [markdown]
## miR-221

# %% [code]
N1_miR221= df[df['N']==1]['miR221']
N0_miR221= df[df['N']==0]['miR221']

# %% [code]
# Shapiro Wilk test for normal distribution
print(stats.shapiro(N1_miR221))
print(stats.shapiro(N0_miR221))
print('\n')

print(stats.levene(N1_miR221, N0_miR221))
print('\n')

# --> t-Test
print('T-Test')
stat, p = stats.ttest_ind(N1_miR221, N0_miR221)
print('Statistics=%.3f, p=%.5f' % (stat, p))


# %% [markdown]
## Nodal Status Plots 

# %% [code]
fig = plt.figure()

ticklabels = ['N0', 'N+']
colorsx = ["windows blue", "red"]

####### Fontsizes ######
plt.rc('ytick',labelsize=13)
plt.rc('xtick',labelsize=14)

######
t_size = 16 # Titele
x_labelsize= 13 # x-label
y_labelsize = 14 # y-label
labelsize = 14 # general
ftext_s = 13
sig_s = 15

#################
ax1 = fig.add_axes([0,0,0.65,0.65])
# miR-21 
ax1 = sns.boxplot(x='N', y='miR21', data=df, notch=True, palette=sns.xkcd_palette(colorsx), fliersize=0)
sns.stripplot(x = "N", y= 'miR21',data = df, color = 'black')

plt.ylabel('Relative expression (ΔCt)', fontsize=y_labelsize)
plt.title('miR-21',fontsize=t_size)
plt.ylim(5,11.7)
plt.figtext(0.45, 0.55, "p = 0.065",fontsize=ftext_s)
ax1.set_xticklabels(ticklabels)


# miR-126 
ax2 = fig.add_axes([0.8,0,0.65,0.65])

ax2 = sns.boxplot(x='N', y='miR126', data=df, notch=True, palette=sns.xkcd_palette(colorsx), fliersize=0)
sns.stripplot(x = "N", y= 'miR126',data = df, color = 'black')

plt.ylabel('Relative expression (ΔCt)', fontsize=y_labelsize)
plt.title('miR-126',fontsize=t_size)
plt.ylim(0,9.5)

ax2.set_xticklabels(ticklabels)


x1, x2 = 0, 1  
y, h, col = df['miR126'].max() + 0.5, 0.3, 'k'
plt.plot([x1, x1, x2, x2], [y, y+h, y+h, y], lw=1.2, c=col)
plt.text((x1+x2)*.5, y+h, "**", ha='center', va='bottom', color=col, fontsize=sig_s)

# miR-221
ax3 = fig.add_axes([1.6,0,0.65,0.65])

ax3 = sns.boxplot(x='N', y='miR221', data=df, notch=True, palette=sns.xkcd_palette(colorsx))
sns.stripplot(x = "N", y= 'miR221',data = df, color = 'black')

plt.ylabel('Relative expression (ΔCt)', fontsize=y_labelsize)
plt.xlabel('', fontsize='large')
plt.title('miR-221',fontsize=t_size)
plt.figtext(2.05, 0.57, "p = 0.572",fontsize=ftext_s)
ax3.set_xticklabels(ticklabels)
plt.ylim(-1.5, 5)


##########
ax1.set_xlabel('')
ax2.set_xlabel('')

########## Save figure ####
#plt.savefig('publicParaffin_N.png', bbox_inches='tight', dpi=300)

# %% [markdown]
# Distant Metastasis

# %% [markdown]
## miR-21

# %% [code]
M1_miR21 = df[df['M_syn_met']==1]['miR21']
M0_miR21 = df[df['M_syn_met']==0]['miR21']

# %% [code]
# Shapiro Wilk test for normal distribution
print(stats.shapiro(M1_miR21))
print(stats.shapiro(M0_miR21))
print('\n')

# --> MWU-Test
print('MWU-Test')
stat, p = mannwhitneyu(M1_miR21, M0_miR21)
print('Statistics=%.3f, p=%.5f' % (stat, p))

# %% [markdown]
## miR-126

# %% [code]
M1_miR126 = df[df['M_syn_met']==1]['miR126']
M0_miR126 = df[df['M_syn_met']==0]['miR126']

# %% [code]
# Shapiro Wilk test for normal distribution
print(stats.shapiro(M1_miR126))
print(stats.shapiro(M0_miR126))
print('\n')

print(stats.levene(M1_miR126, M0_miR126))
print('\n')


print('T-Test')
stat, p = stats.ttest_ind(M1_miR126, M0_miR126)
print('Statistics=%.3f, p=%.5f' % (stat, p))

# %% [markdown]
## miR-221

# %% [code]
M1_miR221 = df[df['M_syn_met']==1]['miR221']
M0_miR221 = df[df['M_syn_met']==0]['miR221']

# %% [code]
# Shapiro Wilk test for normal distribution
print(stats.shapiro(M1_miR221))
print(stats.shapiro(M0_miR221))
print('\n')

print(stats.levene(M1_miR221, M0_miR221))
print('\n')

# --> ttest
print('T-Test')
stat, p = stats.ttest_ind(M1_miR221, M0_miR221)
print('Statistics=%.3f, p=%.5f' % (stat, p))

# %% [code]
fig = plt.figure()

ticklabels = ['M0', 'M1']
colorsx = ["windows blue", "red"]

####### Fontsizes ######
plt.rc('ytick',labelsize=13)
plt.rc('xtick',labelsize=14)

######
t_size = 16 # Titele
x_labelsize= 13 # x-label
y_labelsize = 14 # y-label
labelsize = 14 # general
ftext_s = 13
sig_s = 15

#####################

sizes1 = [ 21, 35]
explode1 = (0, 0.05)
labels = ('M1(n = 22)', 'M0(n = 35)')


ax1 = fig.add_axes([0,0,0.65,0.65])


# miR-21
ax1 = sns.boxplot(x='M_syn_met', y='miR21', 
                  data=df, notch=True, palette=sns.xkcd_palette(colorsx), fliersize=0)
sns.stripplot(x = "M_syn_met", y= 'miR21',data = df, color = 'black')

plt.ylabel('Relative expression (ΔCt)', fontsize=y_labelsize)
plt.title('miR-21',fontsize=t_size)
plt.ylim(4.5,12)
ax1.set_xticklabels(ticklabels)

x1, x2 = 0, 1  
y, h, col = df['miR21'].max() + 0.5, 0.3, 'k'
plt.plot([x1, x1, x2, x2], [y, y+h, y+h, y], lw=1.2, c=col)
plt.text((x1+x2)*.5, y+h, "**", ha='center', va='bottom', color=col, fontsize=sig_s)


# miR-126
ax2 = fig.add_axes([0.8,0,0.65,0.65])

ax2 = sns.boxplot(x='M_syn_met', y='miR126', 
                  data=df, notch=True, palette=sns.xkcd_palette(colorsx), fliersize=0)
sns.stripplot(x = "M_syn_met", y= 'miR126',data = df, color = 'black')

plt.ylabel('Relative expression (ΔCt)', fontsize=y_labelsize)
plt.title('miR-126',fontsize=t_size)
plt.ylim(0,9.5)
ax2.set_xticklabels(ticklabels)
x1, x2 = 0, 1  
y, h, col = df['miR126'].max() + 0.5, 0.3, 'k'
plt.plot([x1, x1, x2, x2], [y, y+h, y+h, y], lw=1.2, c=col)
plt.text((x1+x2)*.5, y+h, "***", ha='center', va='bottom', color=col, fontsize=sig_s)

# miR-221
ax3 = fig.add_axes([1.6,0,0.65,0.65])

ax3 = sns.boxplot(x='M_syn_met', y='miR221', 
                 data=df, notch=True, palette=sns.xkcd_palette(colorsx), fliersize=0)
sns.stripplot(x = "M_syn_met", y= 'miR221',data = df, color = 'black')

plt.ylim(-1.5,6)
plt.ylabel('Relative expression (ΔCt)', fontsize=y_labelsize)
plt.xlabel('', fontsize='large')
plt.title('miR-221',fontsize=t_size)
ax3.set_xticklabels(ticklabels)

x1, x2 = 0, 1  
y, h, col = df['miR221'].max() + 0.5, .3, 'k'
plt.plot([x1, x1, x2, x2], [y, y+h, y+h, y], lw=1.2, c=col)
plt.text((x1+x2)*.5, y+h, "*", ha='center', va='bottom', color=col, fontsize=sig_s)


##########
ax1.set_xlabel('')
ax2.set_xlabel('')

########### Save Figure ####
#plt.savefig('publicParaffin_M.png', bbox_inches='tight', dpi=300)

# %% [markdown]
# TCGA

# %% [code]
df2 = pd.read_excel('TCGA.xlsx')
df2.head()

# %% [code]
df2.count()

# %% [markdown]
## Overall Survival

# %% [markdown]
## miR-21

# %% [code]
TCGA1_miR21= df2[df2['OS']=='Dead']['miR21']
TCGA0_miR21= df2[df2['OS']=='Alive']['miR21']

# %% [code]
# Shapiro Wilk test for normal distribution
print(stats.shapiro(TCGA1_miR21))
print(stats.shapiro(TCGA0_miR21))
print('\n')

# normal distributed -> Levene
print(stats.levene(TCGA1_miR21, TCGA0_miR21))
print('\n')

# t-test#
print('\033[1m''T-Test''\033[0m')
stat, p = stats.ttest_ind(TCGA1_miR21, TCGA0_miR21)
print('Statistics=%.3f, p=%.5f' % (stat, p))

# %% [markdown]
# miR-126

# %% [code]
TCGA1_miR126= df2[df2['OS']=='Dead']['miR126']
TCGA0_miR126= df2[df2['OS']=='Alive']['miR126']

# %% [code]
print(stats.shapiro(TCGA1_miR126))
print(stats.shapiro(TCGA0_miR126))
print('\n')

#Levene
print(stats.levene(TCGA1_miR126, TCGA0_miR126))
print('\n')

# t-test#
print('\033[1m''T-Test''\033[0m')
stat, p = stats.ttest_ind(TCGA1_miR126, TCGA0_miR126)
print('Statistics=%.3f, p=%.5f' % (stat, p))


# %% [markdown]
# miR-221

# %% [code]
TCGA1_miR221= df2[df2['OS']=='Dead']['miR221']
TCGA0_miR221= df2[df2['OS']=='Alive']['miR221']

# %% [code]
print(stats.shapiro(TCGA1_miR221))
print(stats.shapiro(TCGA0_miR221))
print('\n')

# --> MWU-Test
print('MWU-Test')
stat, p = mannwhitneyu(TCGA1_miR221, TCGA0_miR221)
print('Statistics=%.3f, p=%.5f' % (stat, p))

# %% [markdown]
# Plots TCGA

# %% [code]
fig = plt.figure()

plt.rc('ytick',labelsize=13)
plt.rc('xtick',labelsize=14)

colorsx = ["windows blue", "red"]
ticklabels_OS = ['alive', 'deceased']

t_size = 16
x_labelsize= 13
y_labelsize = 14
labelsize = 14
ftext_s = 13
sig_s = 15


###########

# miR-21
ax1 = fig.add_axes([0,0,0.65,0.65])

ax1 = sns.boxplot(x='OS', y= 'miR21', data = df2, notch=True, palette=sns.xkcd_palette(colorsx), fliersize=0)
sns.stripplot(x ="OS", y= 'miR21',data = df2, color = 'black')

plt.ylabel('Counts per Million', fontsize=y_labelsize)
plt.title('miR-21',fontsize=t_size)
plt.ylim(10000,550000)
ax1.set_xticklabels(ticklabels_OS, fontsize=x_labelsize)

x1, x2 = 0, 1   
y, h, col = df2['miR21'].max() + 20000, 15000, 'k'
plt.plot([x1, x1, x2, x2], [y, y+h, y+h, y], lw=1.2, c=col)
plt.text((x1+x2)*.5, y+h, "**", ha='center', va='bottom', color=col, fontsize=sig_s)


# miR-126
ax2 = fig.add_axes([0.85,0,0.65,0.65])

ax2 = sns.boxplot(x='OS', y='miR126', data=df2, notch=True, palette=sns.xkcd_palette(colorsx),fliersize=0)
sns.stripplot(x = "OS", y= 'miR126',data = df2, color = 'black')

plt.ylabel('Counts per Million', fontsize=y_labelsize)
plt.title('miR-126',fontsize=t_size)
plt.ylim(-5000,45000)
ax2.set_xticklabels(ticklabels_OS,fontsize=x_labelsize )

x1, x2 = 0, 1   
y, h, col = df2['miR126'].max() + 2000, 1500, 'k'
plt.plot([x1, x1, x2, x2], [y, y+h, y+h, y], lw=1.2, c=col)
plt.text((x1+x2)*.5, y+h, "**", ha='center', va='bottom', color=col, fontsize=sig_s)

# miR-221
ax3 = fig.add_axes([1.69,0,0.65,0.65])

ax3 = sns.boxplot(x='OS', y='miR221', data=df2, notch=True,palette=sns.xkcd_palette(colorsx),fliersize=0)
sns.stripplot(x = "OS", y= 'miR221',data = df2, color = 'black')

plt.ylabel('Counts per Million', fontsize=y_labelsize)
plt.xlabel('', fontsize='14')
plt.title('miR-221',fontsize=t_size)
plt.ylim(0, 600)
plt.figtext(2.12, 0.48, "p = 0.0886",fontsize=ftext_s)
ax3.set_xticklabels(ticklabels_OS, fontsize=x_labelsize)


########
ax1.set_xlabel('')
ax2.set_xlabel('')

###### Save figure ######
#plt.savefig('TCGA_OS.png', bbox_inches='tight', dpi=300)

# %% [code]
