# Supplementary material for: Critical Evaluation of a microRNA-Based Risk Classifier Predicting Cancer-Specific Survival in Renal Cell Carcinoma with Tumor Thrombus of the Inferior Vena Cava
Source: Cancers (Basel). 2023 Mar 26;15(7):1981. doi: 10.3390/cancers15071981 (PMC10093292; doi:10.3390/cancers15071981)
Supplement: Supplementary file 1 [file cancers-15-01981-s001.zip › Python Notebooks and raw data/TCGA.xlsx]

## Sheet: Tabelle1
ID	miR21	miR126	miR221	OS
TCGA-CJ-5676	151738	19393.5	74.9473	Alive
TCGA-CW-5585	50052	27860.8	46.8289	Alive
TCGA-CZ-5455	131380	21998.6	25.5235	Dead
TCGA-B0-4848	277420	14080.1	59.6614	Dead
TCGA-BP-5198	286084	5937.62	76.8913	Alive
TCGA-CW-5587	76496	24697.2	49.5403	Alive
TCGA-AK-3430	203999	7843.44	110.443	Dead
TCGA-B0-4821	343087	8329.46	85.5585	Dead
TCGA-B0-5711	151790	15639.2	47.7437	Alive
TCGA-A3-3307	82751.6	32765.4	45.9198	Alive
TCGA-A3-3308	206984	28713.3	90.4295	Alive
TCGA-B0-5099	119766	17314.1	35.869	Dead
TCGA-AK-3428	73089.3	23057	22.8322	Alive
TCGA-B0-5692	164417	15847.7	78.3875	Alive
TCGA-B0-5094	356091	6693.12	59.1004	Dead
TCGA-DV-A4VX	350243	1085	61.648	Dead
TCGA-CJ-5679	330944	5790.74	171.839	Dead
TCGA-BP-4345	283810	22296.1	102.705	Alive
TCGA-B0-4714	149829	22716.8	73.6826	Dead
TCGA-BP-4797	245932	7914.33	32.605	Alive
TCGA-CJ-4907	157824	14294.9	92.2754	Alive
TCGA-B0-4836	337828	7831.31	75.7847	Dead
TCGA-A3-3308	165324	16863.7	88.6761	Alive
TCGA-BP-4347	88050.3	25562	37.3701	Alive
TCGA-CZ-4863	129428	14237	32.8136	Alive
TCGA-B0-5713	127162	18587.1	42.7931	Alive
TCGA-CZ-5465	100379	12213.4	39.0534	Alive
TCGA-BP-4337	327783	11993.7	64.4424	Dead
TCGA-B0-4697	218540	11565.6	270.522	Dead
TCGA-B0-4713	259419	10664.8	52.153	Dead
TCGA-CZ-5987	275162	6755.06	126.676	Dead
TCGA-B0-4813	141424	19189.3	52.0988	Dead
TCGA-B4-5832	353863	7824.3	69.1011	Alive
TCGA-B0-4827	297809	8633.08	32.4154	Dead
TCGA-B0-5097	420341	14689.8	68.6791	Alive
TCGA-BP-4799	236589	13443.1	158.2	Dead
TCGA-CW-5584	94160.1	25559.8	48.6873	Dead
TCGA-BP-4346	215323	11226.7	70.1787	Dead
TCGA-B0-5116	228351	12984.2	94.9974	Alive
TCGA-CZ-5459	204766	10296.8	61.443	Alive
TCGA-CZ-5464	208539	18069.1	121.919	Alive
TCGA-CZ-5468	434672	12094.6	94.503	Dead
TCGA-CZ-5460	170605	17783.5	36.5235	Alive
TCGA-B0-4819	348962	7886.87	138.832	Dead
TCGA-B0-5109	322498	5625.52	80.6865	Dead
TCGA-B0-4694	359886	13552.4	107.372	Dead
TCGA-BP-5201	133756	8890.71	65.7069	Alive
TCGA-CJ-4901	255527	11980.1	155.732	Alive
TCGA-B0-5081	290473	8879.21	83.8886	Dead
TCGA-BP-4798	315311	10543.6	111.869	Dead
TCGA-BP-4352	390359	1745.67	518.385	Dead
TCGA-B0-5400	297473	12099.5	137.801	Alive
TCGA-AK-3455	139113	12054.3	56.9808	Dead
TCGA-B0-5701	197047	13152.4	125.495	Alive

## Sheet: Sheet1
hsa-mir-21
75b33271-3e53-4f90-8f6b-a4f7e660455c.mirbase21.mirnas.quantification.txt	TCGA-CJ-5676	Alive	151738
e5f188b4-7018-48d2-b720-a167e0d64635.mirbase21.mirnas.quantification.txt	TCGA-CW-5585	Alive	50052
247b1ae6-5b70-4127-8914-647855fdf250.mirbase21.mirnas.quantification.txt	TCGA-CZ-5455	Dead	131380
4dd6e8c5-da97-4910-b229-bbd6bb285521.mirbase21.mirnas.quantification.txt	TCGA-B0-4848	Dead	277420
77ee2d1f-55f6-4da7-8067-9deca4576604.mirbase21.mirnas.quantification.txt	TCGA-BP-5198	Alive	286084
89e72c3d-98bc-45a4-91f7-c5318233c696.mirbase21.mirnas.quantification.txt	TCGA-CW-5587	Alive	76496
5a36078c-7b10-43c0-b78b-4da306cef8cd.mirbase21.mirnas.quantification.txt	TCGA-AK-3430	Dead	203999
93019329-2e45-4570-807e-bc3d4d7fe479.mirbase21.mirnas.quantification.txt	TCGA-B0-4821	Dead	343087
8429d503-ac3c-42cf-bd93-9c1e6d37d996.mirbase21.mirnas.quantification.txt	TCGA-B0-5711	Alive	151790
1197e738-1006-4e25-908b-9fc17d935f8c.mirbase21.mirnas.quantification.txt	TCGA-A3-3307	Alive	82751.6
db5889aa-43e9-4cb7-bed5-217439fba71e.mirbase21.mirnas.quantification.txt	TCGA-A3-3308	Alive	206984
03db83d2-ede0-4122-8d50-c713aff4aa2f.mirbase21.mirnas.quantification.txt	TCGA-B0-5099	Dead	119766
d5a47304-938a-4d6a-a2a7-a94ba53e6b1c.mirbase21.mirnas.quantification.txt	TCGA-AK-3428	Alive	73089.3
bbc1ee0e-f684-4d97-989a-3aa8e06c2f6e.mirbase21.mirnas.quantification.txt	TCGA-B0-5692	Alive	164417
a4009dca-a552-4339-ab39-8b36078b63ec.mirbase21.mirnas.quantification.txt	TCGA-B0-5094	Dead	356091
bdcac379-8e20-436c-af3c-cc906ffe56bd.mirbase21.mirnas.quantification.txt	TCGA-DV-A4VX	Dead	350243
91bb9465-9124-42a6-bbd2-2e0a625b30c3.mirbase21.mirnas.quantification.txt	TCGA-CJ-5679	Dead	330944
7ea8ee56-c409-43e0-99a4-b1e4b4a34a17.mirbase21.mirnas.quantification.txt	TCGA-BP-4345	Alive	283810
a7c0e529-d2ae-4237-80a2-728bef42d0e2.mirbase21.mirnas.quantification.txt	TCGA-B0-4714	Dead	149829
2882b10d-dc76-4940-9295-e268b88109b4.mirbase21.mirnas.quantification.txt	TCGA-BP-4797	Alive	245932
dd4e47bf-44df-4eb2-acb9-f7b4522174f3.mirbase21.mirnas.quantification.txt	TCGA-CJ-4907	Alive	157824
0fa485e5-74dd-42e6-a096-b8681db5cfc7.mirbase21.mirnas.quantification.txt	TCGA-B0-4836	Dead	337828
f7b82201-ce14-46db-943e-637ba0ddba69.mirbase21.mirnas.quantification.txt	TCGA-A3-3308	Alive	165324
f4c31621-9290-42f5-9aba-c5a0ab8de882.mirbase21.mirnas.quantification.txt	TCGA-BP-4347	Alive	88050.3
2b9f4f27-2989-4cc9-984a-630f2195b87a.mirbase21.mirnas.quantification.txt	TCGA-CZ-4863	Alive	129428
3be97ce0-a66f-4d5a-a1dc-d35bb5377376.mirbase21.mirnas.quantification.txt	TCGA-B0-5713	Alive	127162
9b4e5d9d-1828-47c5-94d4-5a5692563e0b.mirbase21.mirnas.quantification.txt	TCGA-CZ-5465	Alive	100379
0cf06595-db4f-49e8-9523-706bda56266e.mirbase21.mirnas.quantification.txt	TCGA-BP-4337	Dead	327783
0cef2406-bbcf-41a3-8901-dbc7d04898b2.mirbase21.mirnas.quantification.txt	TCGA-B0-4697	Dead	218540
2a3ff039-c5db-4c59-963a-e0e3d8d2a46f.mirbase21.mirnas.quantification.txt	TCGA-B0-4713	Dead	259419
1b1c4afe-2468-42b8-be6c-0eaabfd501a6.mirbase21.mirnas.quantification.txt	TCGA-CZ-5987	Dead	275162
c3ba0ed5-0e6c-437e-8edc-aad89a4dc59f.mirbase21.mirnas.quantification.txt	TCGA-B0-4813	Dead	141424
9336f4cb-846f-4b40-85b8-2e549373bd41.mirbase21.mirnas.quantification.txt	TCGA-B4-5832	Alive	353863
2cf4c6cd-8028-4b17-a615-5924d287ec18.mirbase21.mirnas.quantification.txt	TCGA-B0-4827	Dead	297809
2fbc3739-cedd-4aa5-9eaa-c918a98ab7e3.mirbase21.mirnas.quantification.txt	TCGA-B0-5097	Alive	420341
5530f03e-6333-410f-be8a-e51f60404f1f.mirbase21.mirnas.quantification.txt	TCGA-BP-4799	Dead	236589
e364f945-5321-4a09-87ae-2b6eff25b7a6.mirbase21.mirnas.quantification.txt	TCGA-CW-5584	Dead	94160.1
e8eebcc0-491b-4db3-8936-b830f7921fa8.mirbase21.mirnas.quantification.txt	TCGA-BP-4346	Dead	215323
bb837eaa-c04c-48eb-bb3b-21fbe5b9fd2e.mirbase21.mirnas.quantification.txt	TCGA-B0-5116	Alive	228351
ddf3debd-c7ee-4f25-bd43-dcda12320f89.mirbase21.mirnas.quantification.txt	TCGA-CZ-5459	Alive	204766
a6d3bd90-5a49-4df4-a35c-65888dd8d496.mirbase21.mirnas.quantification.txt	TCGA-CZ-5464	Alive	208539
1acf70a4-e2da-4daf-9c50-80c96deca6dc.mirbase21.mirnas.quantification.txt	TCGA-CZ-5468	Dead	434672
23abf42f-b55a-4ba8-938a-f490305a46c6.mirbase21.mirnas.quantification.txt	TCGA-CZ-5460	Alive	170605
9be2f415-5f10-43ba-ace0-f3278d71f1b5.mirbase21.mirnas.quantification.txt	TCGA-B0-4819	Dead	348962
b9fa3a67-46bd-4841-8d33-50cb3b923bff.mirbase21.mirnas.quantification.txt	TCGA-B0-5109	Dead	322498
4f7e5644-0d47-4023-888e-6abd39462488.mirbase21.mirnas.quantification.txt	TCGA-B0-4694	Dead	359886
549bbf48-a51e-4d8b-9024-364c5ffebf51.mirbase21.mirnas.quantification.txt	TCGA-BP-5201	Alive	133756
e9d5d130-2b33-4fd1-9b2e-6b1c522965ca.mirbase21.mirnas.quantification.txt	TCGA-CJ-4901	Alive	255527
8c223489-5aef-4d81-b69a-1063b737fee3.mirbase21.mirnas.quantification.txt	TCGA-B0-5081	Dead	290473
29140e58-5baa-44c8-9e03-8a5a0dbd4a52.mirbase21.mirnas.quantification.txt	TCGA-BP-4798	Dead	315311
993697b2-457a-4104-ab49-b22f9265cb9a.mirbase21.mirnas.quantification.txt	TCGA-BP-4352	Dead	390359
ee651673-2a83-47a6-a828-be1b66083893.mirbase21.mirnas.quantification.txt	TCGA-B0-5400	Alive	297473
f89f71b9-e3c6-4a4e-9d65-9046b86c6186.mirbase21.mirnas.quantification.txt	TCGA-AK-3455	Dead	139113
0a194d47-4bc5-409c-a3d5-b45c1bf29499.mirbase21.mirnas.quantification.txt	TCGA-B0-5701	Alive	197047
hsa-mir-126
75b33271-3e53-4f90-8f6b-a4f7e660455c.mirbase21.mirnas.quantification.txt	TCGA-CJ-5676	Alive	19393.5
e5f188b4-7018-48d2-b720-a167e0d64635.mirbase21.mirnas.quantification.txt	TCGA-CW-5585	Alive	27860.8
247b1ae6-5b70-4127-8914-647855fdf250.mirbase21.mirnas.quantification.txt	TCGA-CZ-5455	Dead	21998.6
4dd6e8c5-da97-4910-b229-bbd6bb285521.mirbase21.mirnas.quantification.txt	TCGA-B0-4848	Dead	14080.1
77ee2d1f-55f6-4da7-8067-9deca4576604.mirbase21.mirnas.quantification.txt	TCGA-BP-5198	Alive	5937.62
89e72c3d-98bc-45a4-91f7-c5318233c696.mirbase21.mirnas.quantification.txt	TCGA-CW-5587	Alive	24697.2
5a36078c-7b10-43c0-b78b-4da306cef8cd.mirbase21.mirnas.quantification.txt	TCGA-AK-3430	Dead	7843.44
93019329-2e45-4570-807e-bc3d4d7fe479.mirbase21.mirnas.quantification.txt	TCGA-B0-4821	Dead	8329.46
8429d503-ac3c-42cf-bd93-9c1e6d37d996.mirbase21.mirnas.quantification.txt	TCGA-B0-5711	Alive	15639.2
1197e738-1006-4e25-908b-9fc17d935f8c.mirbase21.mirnas.quantification.txt	TCGA-A3-3307	Alive	32765.4
db5889aa-43e9-4cb7-bed5-217439fba71e.mirbase21.mirnas.quantification.txt	TCGA-A3-3308	Alive	28713.3
03db83d2-ede0-4122-8d50-c713aff4aa2f.mirbase21.mirnas.quantification.txt	TCGA-B0-5099	Dead	17314.1
d5a47304-938a-4d6a-a2a7-a94ba53e6b1c.mirbase21.mirnas.quantification.txt	TCGA-AK-3428	Alive	23057
bbc1ee0e-f684-4d97-989a-3aa8e06c2f6e.mirbase21.mirnas.quantification.txt	TCGA-B0-5692	Alive	15847.7
a4009dca-a552-4339-ab39-8b36078b63ec.mirbase21.mirnas.quantification.txt	TCGA-B0-5094	Dead	6693.12
bdcac379-8e20-436c-af3c-cc906ffe56bd.mirbase21.mirnas.quantification.txt	TCGA-DV-A4VX	Dead	1085
91bb9465-9124-42a6-bbd2-2e0a625b30c3.mirbase21.mirnas.quantification.txt	TCGA-CJ-5679	Dead	5790.74
7ea8ee56-c409-43e0-99a4-b1e4b4a34a17.mirbase21.mirnas.quantification.txt	TCGA-BP-4345	Alive	22296.1
a7c0e529-d2ae-4237-80a2-728bef42d0e2.mirbase21.mirnas.quantification.txt	TCGA-B0-4714	Dead	22716.8
2882b10d-dc76-4940-9295-e268b88109b4.mirbase21.mirnas.quantification.txt	TCGA-BP-4797	Alive	7914.33
dd4e47bf-44df-4eb2-acb9-f7b4522174f3.mirbase21.mirnas.quantification.txt	TCGA-CJ-4907	Alive	14294.9
0fa485e5-74dd-42e6-a096-b8681db5cfc7.mirbase21.mirnas.quantification.txt	TCGA-B0-4836	Dead	7831.31
f7b82201-ce14-46db-943e-637ba0ddba69.mirbase21.mirnas.quantification.txt	TCGA-A3-3308	Alive	16863.7
f4c31621-9290-42f5-9aba-c5a0ab8de882.mirbase21.mirnas.quantification.txt	TCGA-BP-4347	Alive	25562
2b9f4f27-2989-4cc9-984a-630f2195b87a.mirbase21.mirnas.quantification.txt	TCGA-CZ-4863	Alive	14237
3be97ce0-a66f-4d5a-a1dc-d35bb5377376.mirbase21.mirnas.quantification.txt	TCGA-B0-5713	Alive	18587.1
9b4e5d9d-1828-47c5-94d4-5a5692563e0b.mirbase21.mirnas.quantification.txt	TCGA-CZ-5465	Alive	12213.4
0cf06595-db4f-49e8-9523-706bda56266e.mirbase21.mirnas.quantification.txt	TCGA-BP-4337	Dead	11993.7
0cef2406-bbcf-41a3-8901-dbc7d04898b2.mirbase21.mirnas.quantification.txt	TCGA-B0-4697	Dead	11565.6
2a3ff039-c5db-4c59-963a-e0e3d8d2a46f.mirbase21.mirnas.quantification.txt	TCGA-B0-4713	Dead	10664.8
1b1c4afe-2468-42b8-be6c-0eaabfd501a6.mirbase21.mirnas.quantification.txt	TCGA-CZ-5987	Dead	6755.06
c3ba0ed5-0e6c-437e-8edc-aad89a4dc59f.mirbase21.mirnas.quantification.txt	TCGA-B0-4813	Dead	19189.3
9336f4cb-846f-4b40-85b8-2e549373bd41.mirbase21.mirnas.quantification.txt	TCGA-B4-5832	Alive	7824.3
2cf4c6cd-8028-4b17-a615-5924d287ec18.mirbase21.mirnas.quantification.txt	TCGA-B0-4827	Dead	8633.08
2fbc3739-cedd-4aa5-9eaa-c918a98ab7e3.mirbase21.mirnas.quantification.txt	TCGA-B0-5097	Alive	14689.8
5530f03e-6333-410f-be8a-e51f60404f1f.mirbase21.mirnas.quantification.txt	TCGA-BP-4799	Dead	13443.1
e364f945-5321-4a09-87ae-2b6eff25b7a6.mirbase21.mirnas.quantification.txt	TCGA-CW-5584	Dead	25559.8
e8eebcc0-491b-4db3-8936-b830f7921fa8.mirbase21.mirnas.quantification.txt	TCGA-BP-4346	Dead	11226.7
bb837eaa-c04c-48eb-bb3b-21fbe5b9fd2e.mirbase21.mirnas.quantification.txt	TCGA-B0-5116	Alive	12984.2
ddf3debd-c7ee-4f25-bd43-dcda12320f89.mirbase21.mirnas.quantification.txt	TCGA-CZ-5459	Alive	10296.8
a6d3bd90-5a49-4df4-a35c-65888dd8d496.mirbase21.mirnas.quantification.txt	TCGA-CZ-5464	Alive	18069.1
1acf70a4-e2da-4daf-9c50-80c96deca6dc.mirbase21.mirnas.quantification.txt	TCGA-CZ-5468	Dead	12094.6
23abf42f-b55a-4ba8-938a-f490305a46c6.mirbase21.mirnas.quantification.txt	TCGA-CZ-5460	Alive	17783.5
9be2f415-5f10-43ba-ace0-f3278d71f1b5.mirbase21.mirnas.quantification.txt	TCGA-B0-4819	Dead	7886.87
b9fa3a67-46bd-4841-8d33-50cb3b923bff.mirbase21.mirnas.quantification.txt	TCGA-B0-5109	Dead	5625.52
4f7e5644-0d47-4023-888e-6abd39462488.mirbase21.mirnas.quantification.txt	TCGA-B0-4694	Dead	13552.4
549bbf48-a51e-4d8b-9024-364c5ffebf51.mirbase21.mirnas.quantification.txt	TCGA-BP-5201	Alive	8890.71
e9d5d130-2b33-4fd1-9b2e-6b1c522965ca.mirbase21.mirnas.quantification.txt	TCGA-CJ-4901	Alive	11980.1
8c223489-5aef-4d81-b69a-1063b737fee3.mirbase21.mirnas.quantification.txt	TCGA-B0-5081	Dead	8879.21
29140e58-5baa-44c8-9e03-8a5a0dbd4a52.mirbase21.mirnas.quantification.txt	TCGA-BP-4798	Dead	10543.6
993697b2-457a-4104-ab49-b22f9265cb9a.mirbase21.mirnas.quantification.txt	TCGA-BP-4352	Dead	1745.67
ee651673-2a83-47a6-a828-be1b66083893.mirbase21.mirnas.quantification.txt	TCGA-B0-5400	Alive	12099.5
f89f71b9-e3c6-4a4e-9d65-9046b86c6186.mirbase21.mirnas.quantification.txt	TCGA-AK-3455	Dead	12054.3
0a194d47-4bc5-409c-a3d5-b45c1bf29499.mirbase21.mirnas.quantification.txt	TCGA-B0-5701	Alive	13152.4
hsa-mir-221
75b33271-3e53-4f90-8f6b-a4f7e660455c.mirbase21.mirnas.quantification.txt	TCGA-CJ-5676	Alive	74.9473
e5f188b4-7018-48d2-b720-a167e0d64635.mirbase21.mirnas.quantification.txt	TCGA-CW-5585	Alive	46.8289
247b1ae6-5b70-4127-8914-647855fdf250.mirbase21.mirnas.quantification.txt	TCGA-CZ-5455	Dead	25.5235
4dd6e8c5-da97-4910-b229-bbd6bb285521.mirbase21.mirnas.quantification.txt	TCGA-B0-4848	Dead	59.6614
77ee2d1f-55f6-4da7-8067-9deca4576604.mirbase21.mirnas.quantification.txt	TCGA-BP-5198	Alive	76.8913
89e72c3d-98bc-45a4-91f7-c5318233c696.mirbase21.mirnas.quantification.txt	TCGA-CW-5587	Alive	49.5403
5a36078c-7b10-43c0-b78b-4da306cef8cd.mirbase21.mirnas.quantification.txt	TCGA-AK-3430	Dead	110.443
93019329-2e45-4570-807e-bc3d4d7fe479.mirbase21.mirnas.quantification.txt	TCGA-B0-4821	Dead	85.5585
8429d503-ac3c-42cf-bd93-9c1e6d37d996.mirbase21.mirnas.quantification.txt	TCGA-B0-5711	Alive	47.7437
1197e738-1006-4e25-908b-9fc17d935f8c.mirbase21.mirnas.quantification.txt	TCGA-A3-3307	Alive	45.9198
db5889aa-43e9-4cb7-bed5-217439fba71e.mirbase21.mirnas.quantification.txt	TCGA-A3-3308	Alive	90.4295
03db83d2-ede0-4122-8d50-c713aff4aa2f.mirbase21.mirnas.quantification.txt	TCGA-B0-5099	Dead	35.869
d5a47304-938a-4d6a-a2a7-a94ba53e6b1c.mirbase21.mirnas.quantification.txt	TCGA-AK-3428	Alive	22.8322
bbc1ee0e-f684-4d97-989a-3aa8e06c2f6e.mirbase21.mirnas.quantification.txt	TCGA-B0-5692	Alive	78.3875
a4009dca-a552-4339-ab39-8b36078b63ec.mirbase21.mirnas.quantification.txt	TCGA-B0-5094	Dead	59.1004
bdcac379-8e20-436c-af3c-cc906ffe56bd.mirbase21.mirnas.quantification.txt	TCGA-DV-A4VX	Dead	61.648
91bb9465-9124-42a6-bbd2-2e0a625b30c3.mirbase21.mirnas.quantification.txt	TCGA-CJ-5679	Dead	171.839
7ea8ee56-c409-43e0-99a4-b1e4b4a34a17.mirbase21.mirnas.quantification.txt	TCGA-BP-4345	Alive	102.705
a7c0e529-d2ae-4237-80a2-728bef42d0e2.mirbase21.mirnas.quantification.txt	TCGA-B0-4714	Dead	73.6826
2882b10d-dc76-4940-9295-e268b88109b4.mirbase21.mirnas.quantification.txt	TCGA-BP-4797	Alive	32.605
dd4e47bf-44df-4eb2-acb9-f7b4522174f3.mirbase21.mirnas.quantification.txt	TCGA-CJ-4907	Alive	92.2754
0fa485e5-74dd-42e6-a096-b8681db5cfc7.mirbase21.mirnas.quantification.txt	TCGA-B0-4836	Dead	75.7847
f7b82201-ce14-46db-943e-637ba0ddba69.mirbase21.mirnas.quantification.txt	TCGA-A3-3308	Alive	88.6761
f4c31621-9290-42f5-9aba-c5a0ab8de882.mirbase21.mirnas.quantification.txt	TCGA-BP-4347	Alive	37.3701
2b9f4f27-2989-4cc9-984a-630f2195b87a.mirbase21.mirnas.quantification.txt	TCGA-CZ-4863	Alive	32.8136
3be97ce0-a66f-4d5a-a1dc-d35bb5377376.mirbase21.mirnas.quantification.txt	TCGA-B0-5713	Alive	42.7931
9b4e5d9d-1828-47c5-94d4-5a5692563e0b.mirbase21.mirnas.quantification.txt	TCGA-CZ-5465	Alive	39.0534
0cf06595-db4f-49e8-9523-706bda56266e.mirbase21.mirnas.quantification.txt	TCGA-BP-4337	Dead	64.4424
0cef2406-bbcf-41a3-8901-dbc7d04898b2.mirbase21.mirnas.quantification.txt	TCGA-B0-4697	Dead	270.522
2a3ff039-c5db-4c59-963a-e0e3d8d2a46f.mirbase21.mirnas.quantification.txt	TCGA-B0-4713	Dead	52.153
1b1c4afe-2468-42b8-be6c-0eaabfd501a6.mirbase21.mirnas.quantification.txt	TCGA-CZ-5987	Dead	126.676
c3ba0ed5-0e6c-437e-8edc-aad89a4dc59f.mirbase21.mirnas.quantification.txt	TCGA-B0-4813	Dead	52.0988
9336f4cb-846f-4b40-85b8-2e549373bd41.mirbase21.mirnas.quantification.txt	TCGA-B4-5832	Alive	69.1011
2cf4c6cd-8028-4b17-a615-5924d287ec18.mirbase21.mirnas.quantification.txt	TCGA-B0-4827	Dead	32.4154
2fbc3739-cedd-4aa5-9eaa-c918a98ab7e3.mirbase21.mirnas.quantification.txt	TCGA-B0-5097	Alive	68.6791
5530f03e-6333-410f-be8a-e51f60404f1f.mirbase21.mirnas.quantification.txt	TCGA-BP-4799	Dead	158.2
e364f945-5321-4a09-87ae-2b6eff25b7a6.mirbase21.mirnas.quantification.txt	TCGA-CW-5584	Dead	48.6873
e8eebcc0-491b-4db3-8936-b830f7921fa8.mirbase21.mirnas.quantification.txt	TCGA-BP-4346	Dead	70.1787
bb837eaa-c04c-48eb-bb3b-21fbe5b9fd2e.mirbase21.mirnas.quantification.txt	TCGA-B0-5116	Alive	94.9974
ddf3debd-c7ee-4f25-bd43-dcda12320f89.mirbase21.mirnas.quantification.txt	TCGA-CZ-5459	Alive	61.443
a6d3bd90-5a49-4df4-a35c-65888dd8d496.mirbase21.mirnas.quantification.txt	TCGA-CZ-5464	Alive	121.919
1acf70a4-e2da-4daf-9c50-80c96deca6dc.mirbase21.mirnas.quantification.txt	TCGA-CZ-5468	Dead	94.503
23abf42f-b55a-4ba8-938a-f490305a46c6.mirbase21.mirnas.quantification.txt	TCGA-CZ-5460	Alive	36.5235
9be2f415-5f10-43ba-ace0-f3278d71f1b5.mirbase21.mirnas.quantification.txt	TCGA-B0-4819	Dead	138.832
b9fa3a67-46bd-4841-8d33-50cb3b923bff.mirbase21.mirnas.quantification.txt	TCGA-B0-5109	Dead	80.6865
4f7e5644-0d47-4023-888e-6abd39462488.mirbase21.mirnas.quantification.txt	TCGA-B0-4694	Dead	107.372
549bbf48-a51e-4d8b-9024-364c5ffebf51.mirbase21.mirnas.quantification.txt	TCGA-BP-5201	Alive	65.7069
e9d5d130-2b33-4fd1-9b2e-6b1c522965ca.mirbase21.mirnas.quantification.txt	TCGA-CJ-4901	Alive	155.732
8c223489-5aef-4d81-b69a-1063b737fee3.mirbase21.mirnas.quantification.txt	TCGA-B0-5081	Dead	83.8886
29140e58-5baa-44c8-9e03-8a5a0dbd4a52.mirbase21.mirnas.quantification.txt	TCGA-BP-4798	Dead	111.869
993697b2-457a-4104-ab49-b22f9265cb9a.mirbase21.mirnas.quantification.txt	TCGA-BP-4352	Dead	518.385
ee651673-2a83-47a6-a828-be1b66083893.mirbase21.mirnas.quantification.txt	TCGA-B0-5400	Alive	137.801
f89f71b9-e3c6-4a4e-9d65-9046b86c6186.mirbase21.mirnas.quantification.txt	TCGA-AK-3455	Dead	56.9808
0a194d47-4bc5-409c-a3d5-b45c1bf29499.mirbase21.mirnas.quantification.txt	TCGA-B0-5701	Alive	125.495
